# Supplementary material for: Monitoring Growth and Removal of Pseudomonas Biofilms on Cellulose-Based Fabrics
Source: Microorganisms. 2023 Mar 30;11(4):892. doi: 10.3390/microorganisms11040892 (PMC10143030; doi:10.3390/microorganisms11040892)
Supplement: Supplementary file 1 [file microorganisms-11-00892-s001.zip]

Archive with 1 entries (1 files):
- microorganisms-2281036-supplementary.pdf
